# Supplementary material for: Structural characteristics of intestinal microbiota of domestic ducks with different body sizes
Source: Poult Sci. 2025 Feb 20;104(4):104930. doi: 10.1016/j.psj.2025.104930 (PMC11930160; doi:10.1016/j.psj.2025.104930)
Supplement: Supplementary file 2 [file mmc2.zip]

Archive with 1 entries (1 files):
- supplemental material.rar
